# Supplementary material for: Structural Basis of PE_PGRS Polymorphism, a Tool for Functional Modulation
Source: Biomolecules. 2023 May 10;13(5):812. doi: 10.3390/biom13050812 (PMC10216338; doi:10.3390/biom13050812)
Supplement: Supplementary file 1 [file biomolecules-13-00812-s001.zip]

Archive with 1 entries (1 files):
- biomolecules-2267335-supplementary.pdf
